# Supplementary material for: Ferroptosis driven by radical oxidation of n-6 polyunsaturated fatty acids mediates acetaminophen-induced acute liver failure
Source: Cell Death Dis. 2020 Feb 24;11(2):144. doi: 10.1038/s41419-020-2334-2 (PMC7039960; doi:10.1038/s41419-020-2334-2)
Supplement: Supplementary file 8 — supplementary Tables [file 41419_2020_2334_MOESM8_ESM.xlsx]

## Sheet: APAP vs vehicle
lipid mediator			p-value (t-test)	statistically significant	mean value in APAP	mean value in vehicle	Difference	SE of difference	tratio
n-6	AA	tetranor-PGEM	0.975808	No	0.0250126	0.024862	0.000150633	0.00466888	0.0322633
		tetranor-PGDM	0.373901	No	0.0100854	0	0.0100854	0.0100854	1
		20-hydroxy-PGF2a	0.373901	No	0.0160065	0	0.0160065	0.0160065	1
		20-hydroxy-PGE2	0.905689	No	0.0221733	0.0244602	-0.0022869	0.0181262	0.126165
		13,14-dihydro-15-keto-tetranor-PGF1b	0.008741	Yes	0.116776	0.507964	-0.391188	0.0817469	4.78536
		2,3-dinor-8-iso-PGF2a	0.158198	No	0.0204638	0	0.0204638	0.0118109	1.73262
		13,14-dihydro-15-keto-tetranor-PGF1a	0.003838	Yes	0.0715244	0.0076323	0.0638921	0.0106149	6.01911
		6-keto-PGF1a	0.050783	No	1.928	0.95295	0.97505	0.353115	2.76128
		13,14-dihydro-15-keto-tetranor-PGD2	0.123542	No	0.0430392	0.0194898	0.0235494	0.0121022	1.94587
		13,14-dihydro-15-keto-tetranor-PGE2	0.444017	No	0.0335233	0.0215154	0.0120079	0.0141541	0.84837
		6,15-diketo-13,14-dihydro-PGF1a	0.014483	Yes	0.0530817	0.308842	-0.255761	0.0619132	4.13095
		8-iso-15(R)-PGF2a	5.5e-05	Yes	0.230295	0.0287586	0.201536	0.011158	18.062
		8-iso-PGF2a	0.002753	Yes	0.170896	0.0434477	0.127449	0.0193531	6.58545
		TXB2	0.768916	No	0.239812	0.207958	0.0318538	0.101308	0.314424
		5-iPF2a-VI	0.17137	No	0.0601759	0.00773943	0.0524365	0.0315053	1.66437
		8-iso-15-keto-PGF2a	0.009492	Yes	0.240636	0	0.240636	0.0514876	4.67367
		PGF2a	0.365596	No	1.26725	0.877255	0.389995	0.382523	1.01953
		8-iso-13,14-dihydro-15-keto-PGF2a	0.002617	Yes	0.119999	0	0.119999	0.0179751	6.67586
		8-iso-PGE2	0.107004	No	0.227064	0.133741	0.0933232	0.0450431	2.07186
		PGE2	0.228026	No	0.613718	0.369964	0.243754	0.171388	1.42224
		11-dehydro-TXB2	0.09346	No	0.0383447	0.00894577	0.0293989	0.0134106	2.19222
		15-keto-PGF2a	0.063924	No	0.0285014	0.00427143	0.02423	0.00953624	2.54083
		PGD2	0.004671	Yes	1.20574	0.423106	0.782638	0.137222	5.70344
		11-beta-13,14-dihydro-15-keto-PGF2a	0.373901	No	0.00335663	0	0.00335663	0.00335663	1
		15-keto-PGE2	0.165431	No	0.0232509	0.0113686	0.0118823	0.00701254	1.69443
		14,15-LTC4	0.127051	No	0	0.0094673	-0.0094673	0.00492702	1.92151
		13,14-dihydro-15-keto-PGF2a	0.001628	Yes	0.179382	0.0553265	0.124056	0.0163771	7.57495
		5S,6R-LXA4	0.667271	No	0.00962633	0.0136816	-0.00405527	0.00875402	0.463246
		13,14-dihydro-15-keto-PGE2	6.5e-05	Yes	0.109601	0.0033827	0.106219	0.00612059	17.3543
		LTD4	0.156078	No	0.0217023	0.00663143	0.0150709	0.00864077	1.74416
		5S,6S-LXA4	0.373901	No	0	0.00287147	-0.00287147	0.00287147	1
		14,15-LTE4	0.373901	No	0.00212558	0	0.00212558	0.00212558	1
		13,14-dihydro-15-keto-PGD2	0.002243	Yes	0.0540802	0.00621816	0.047862	0.00687979	6.9569
		LTC4	0.003442	Yes	0.0231539	0	0.0231539	0.00373445	6.20008
		LTE4	0.000455	Yes	0.0627692	0.0211102	0.041659	0.00394573	10.558
		8-iso-PGA2	0.459152	No	2.43303	0.711133	1.72189	2.03261	0.847131
		11-trans-LTC4	0.373901	No	0.00185948	0	0.00185948	0.00185948	1
		PGA2	0.404103	No	5.07653	11.0461	-5.96955	6.16177	0.968805
		PGJ2	0.834905	No	9.51486	7.71611	1.79875	7.91869	0.227152
		PGB2	0.057018	No	2.11777	3.65995	-1.54219	0.511627	3.01428
		5,15-DiHETE	0.856144	No	0.55057	0.672863	-0.122293	0.61957	0.197384
		LTB4	0.272228	No	0.66102	0	0.66102	0.492695	1.34164
		13,14-dihydro-15-keto PGJ2	0.272228	No	0.543705	0	0.543705	0.405254	1.34164
		12-keto-LTB4	0.261805	No	0.84924	1.96374	-1.1145	0.80837	1.3787
		14,15-DHET	0.076985	No	974.939	707.846	267.093	100.785	2.65013
		11,12-DHET	0.028857	Yes	437.46	328.252	109.208	27.6155	3.95457
		8,9-DHET	0.0314	Yes	45.9427	27.5524	18.3903	4.80401	3.82812
		20-carboxy-AA	0.000418	Yes	12.3686	0.777924	11.5907	0.668542	17.3373
		14,15-EET-EA	0.386391	No	0.454661	1.66478	-1.21012	1.1967	1.01121
		5,6-DHET	0.799578	No	12.2814	12.8727	-0.59135	2.13273	0.277274
		19-HETE	0.009592	Yes	35.4707	10.7325	24.7382	4.173	5.92815
		15-deoxy-delta-12,14-PGJ2	0.272228	No	2.23807	0	2.23807	1.66816	1.34164
		20-HETE	0.008606	Yes	0.353332	0.0553626	0.29797	0.0619914	4.80663
		18-HETE	0.013025	Yes	1.7159	0.539526	1.17637	0.275964	4.26276
		17-HETE	0.021181	Yes	1.45322	0.36024	1.09298	0.296907	3.68121
		16-HETE	0.029678	Yes	1.68379	0.648246	1.03555	0.312933	3.30917
		15-HETE	0.051543	No	5.10179	3.01109	2.0907	0.761136	2.74682
		11-HETE	0.020756	Yes	7.45473	4.80609	2.64864	0.715005	3.70436
		8-HETE	0.143613	No	1.28782	0.989217	0.2986	0.164465	1.81558
		15-HpETE	0.459328	No	1.13963	0.540807	0.598823	0.732134	0.817915
		12-HETE	0.145582	No	60.6047	30.3393	30.2654	16.778	1.80387
		9-HETE	0.176634	No	11.4854	7.94406	3.54134	2.01212	1.76001
		5-HETE	0.258462	No	35.8357	71.3769	-35.5412	25.5523	1.39092
		PAF	0.873656	No	0.465268	0.495526	-0.0302587	0.178555	0.169465
		12-HpETE	0.675905	No	1.49381	0.795077	0.698733	1.51436	0.461405
		12-KETE	0.167483	No	13.9511	7.69021	6.26089	3.45328	1.81302
		5,6-DHET-lactone	0.637324	No	13.1777	11.7141	1.46358	2.79999	0.522709
		5-HpETE	0.344664	No	3.89791	1.97338	1.92453	1.71988	1.11899
		5-KETE	0.037252	Yes	0.805439	0.404609	0.40083	0.130515	3.07114
	LA	12,13-DiHOME	0.682852	No	1704	1847.61	-143.615	318.72	0.4506
		9,10-DiHOME	0.373903	No	1354.43	1086.79	267.637	256.791	1.04224
		13-HODE	0.004693	Yes	21.2826	10.4727	10.8099	1.89775	5.69616
		9-HODE	0.000567	Yes	12.6861	4.61043	8.07567	0.809336	9.97813
		9-HpODE	0.604713	No	1.71191	1.06997	0.641937	1.1442	0.561036
		13-KODE	0.317248	No	3.81028	1.8807	1.92957	1.68995	1.14179
		13-HpODE	0.613296	No	1.40494	0.882322	0.522614	0.954953	0.547267
		9-KODE	0.003207	Yes	1.22122	0.609848	0.611372	0.0967394	6.31978
		12,13-EpOME	0.272228	No	0.397367	0	0.397367	0.29618	1.34164
	DGLA	TXB1	0.117908	No	0.0147052	0	0.0147052	0.00740218	1.9866
		8-iso-PGF1a	0.000637	Yes	0.148597	0.0126642	0.135933	0.0140424	9.68014
		8-iso-PGE1	0.373901	No	0	0.0136913	-0.0136913	0.0136913	1
		PGE1	0.939789	No	0.047329	0.0484946	-0.00116563	0.0144999	0.080389
		PGD1	0.017265	Yes	0.0372882	0.0134249	0.0238633	0.00608941	3.91883
		PGA1	0.000482	Yes	6.06142	0	6.06142	0.366656	16.5316
		15-HETrE	0.352573	No	0	13.5876	-13.5876	12.3792	1.09762
n-3	DHA	Resolvin D2	0.794686	No	0.0109917	0.00731867	0.003673	0.0132053	0.278146
		Resolvin D1	0.373901	No	0.00212167	0	0.00212167	0.00212167	1
		10,17-DiHDoHE	0.495025	No	0	0.426767	-0.426767	0.550953	0.774597
		20-HDoHE	0.247564	No	6.9421	5.12881	1.81329	1.34051	1.35269
		16-HDoHE	0.111541	No	6.37245	5.26099	1.11146	0.546095	2.03528
		17-HDoHE	0.63306	No	2.4566	2.69617	-0.23957	0.464274	0.51601
		13-HDoHE	0.034101	Yes	4.87746	3.62537	1.2521	0.395916	3.16253
		10-HDoHE	0.001394	Yes	5.01952	3.29558	1.72394	0.218437	7.89217
		14-HDoHE	0.503973	No	7.32006	6.3155	1.00456	1.3697	0.733413
		11-HDoHE	0.210932	No	94.824	71.215	23.609	14.8862	1.58597
		7-HDoHE	0.910919	No	26.0857	25.2351	0.850517	6.99563	0.121578
		8-HDoHE	0.657103	No	36.6127	32.9923	3.62035	7.37347	0.490997
	EPA	4-HDoHE	0.746032	No	84.2425	97.3575	-13.115	36.9363	0.355071
		5,6-DiHETE	0.18699	No	11.3079	15.7976	-4.48975	2.63533	1.70368
		18-HEPE	0.545599	No	52.8872	48.0585	4.82873	7.10716	0.679418
		15-HEPE	0.806649	No	1.05899	1.13305	-0.0740593	0.283254	0.261459
		12-HEPE	0.211828	No	45.0934	24.5892	20.5041	13.8115	1.48457
		5-HEPE	0.385704	No	0.830451	1.06556	-0.235111	0.241665	0.972877
		15-HpEPE	0.966969	No	0.040087	0.0381527	0.00193433	0.0439026	0.0440597
		12-HpEPE	0.684989	No	0.363256	0.285116	0.0781397	0.179006	0.436519
		EPA	0.807949	No	0.387072	0.463579	-0.076507	0.294653	0.259651
		9-HOTrE	0.156149	No	8.0062	4.60495	3.40125	1.80579	1.88353
		13-HOTrE	0.989131	No	4.27841	4.31029	-0.0318817	2.1561	0.0147867
